# Supplementary material for: Functional Tea Extract Inhibits Cell Growth, Induces Apoptosis, and Causes G0/G1 Arrest in Human Hepatocellular Carcinoma Cell Line Possibly through Reduction in Telomerase Activity
Source: Foods. 2024 Jun 14;13(12):1867. doi: 10.3390/foods13121867 (PMC11203311; doi:10.3390/foods13121867)
Supplement: Supplementary file 1 [file foods-13-01867-s001.zip]

Archive with 1 entries (1 files):
- foods-3011964-supplementary.pdf
